# Supplementary material for: Leprosy detection rate in patients under immunosuppression for the treatment of dermatological, rheumatological, and gastroenterological diseases: a systematic review of the literature and meta-analysis
Source: BMC Infect Dis. 2021 Apr 13;21:347. doi: 10.1186/s12879-021-06041-7 (PMC8045377; doi:10.1186/s12879-021-06041-7)
Supplement: Supplementary file 2 — Additional file 2: Table S2. Data extracted. [file 12879_2021_6041_MOESM2_ESM.xlsx]

## Sheet: Case Rerports
Number	Autor	Year	Journal	Type	Case number	Age (years)	Gender	Auto-immune Disease	Auto-immune Disease tim- years	immunosuppressive drugs	Time	Past Medications	TEMPO	MB or PB Leprosy	R&J	OPERATIONAL	LEPROSY CONTACTS	NUMBER	BCG PRÉVIA	COUNTRY	REACTION TYPE	REACTION TREATMENT	ADEQUATE RESPONSE TO LEPROSY TREATMENT	ATYPICL CLINICAL PICTURE	Symptomatic leprosy previously	LEPROSY TREATMENT	IMMUNOSUPPRESSOR TERMINATION	SKIN SMEAR	SEQUELAE	RETURNED IMMUNOSSUPRESSION FOR REACTION CONTROL	REACTIVATION OR INFECTION
12	AGRAWAL	2007	ann rheum dis	Case Report	1	36	F	Rheumatoid arthritis	4	leflunomide and corticosteroid	3 months	methotrexate								INDIA	Type 2
13	ANTONIO	2013	AN BRAS DERMATOL	Case Report	1	49	M	Rheumatoid arthritis	15	infliximab	2 months			MB	BL	MB	yes			Brazil	Type 1		Yes	No	No	PQTMB	YEs	Positive	No	No
10	Burmester G R	2016	Clinical and epidemiological research	RCT	1			Rheumatoid arthritis		Tocilizumab	2 Years
16	Freitas	2010	BRAS J RHEUMATOL	Case Report	1	44	M	Rheumatoid arthritis	5	adalimumab	15 Days	methotrexate, corticosteroid, leflunomide, infliximab	21 months	MB	LL	MB				Brazil			yes	No	No	PQTMB	YEs	Positive, 2+	No	yes
22	Henriques CC	2012	BMJ CASE REPORTS	Case Report	1	47	F	Rheumatoid arthritis	10	methotrexate,sulfasalazine, hydroxychloroquine		NSAIDs, corticosteroid		MB	BB	MB									Yes	PQTMB
21	Kaur MR	2007	CLIN EXP DERM	Case Report	1	70	M	Rheumatoid arthritis	2	corticosteroid, methotrexate	10 months			MB	BL	MB				China	Type 1	No	Yes	yes	No, Suspended before disease manifestation	PQTMB-> RIF + clofazimine	YEs	Positive	Yes	Yes	Reactivation
3	Lluch P	2012	SEMINARS IN ARTHRITIS AND RHEUMATISM	Case Report	1	37	F	Rheumatoid arthritis	0.58	Etanercept, methotrexate	2 months	corticosteroid, methotrexate, hidroxicloroquina, Infliximab, leflunomide, indometacin	5 months	PB	BT	PB	no		No	Bolivia	Type 1	Reestarted ETANERCEPT	Yes	No	No, Suspended before disease manifestation	PQTPB	YEs	Negative	Yes	Yes	Reactivation
2	Lopes RV	2009	Clinical Rheumatology	Case Report	1	58	M	ankylosing spondylitis	10	Infliximabe	1 month	AINES, sulfasalazine, methotrexate, leflunomide,	10 Years	MB	LL	MB				Brazil			Yes	No	No, Suspended before disease manifestation	PQTMB	YEs			No
6	Lopes VAP	2015	Lupus	Longitudinal	1	10	M	Juvenile Lupus		Prednisone, hydroxychloroquine, cyclophosphamide, mycophenolate mofetil	2 Years			PB	BT	PB	No		No	Brazil	Type 1					PQTPB	No		No		Infection
4	Lydakis C	2012	Clinical Rheumatology	Case Report	1	68	F	psoriasis arthritis	7	Etanercept, methotrexate	4 Years	Ciclospotin, corticosteroid		MB	LL	MB	Father	1		Greece				No	No, Suspended before disease manifestation			Positive, 5+	Yes		Reactivation
23	Oliveira C	2013	JAAD	Case Report	1	22	F	juvenile rheumatoid arthritis		etanercept	4 months			MB	BT	MB				Brazil	Type 1		No	No	No, Suspended before disease manifestation	PQTMB
18	RibeiroFM	2015	diagnostics and environmental factors	Case-Series	2	41	f	systemic lupus		corticosteroid, cyclophosphamide, azathioprine	12 Years			MB	LL	MB				Brazil	Type 2	Yes			No	PQTMB
18	RibeiroFM	2015	diagnostics and environmental factors	Case-Series	3	42	F	systemic lupus	5	corticosteroid, cyclophosphamide,										Brazil			Yes		No	PQT
18	RibeiroFM	2015	diagnostics and environmental factors	Case-Series	1	31	m	systemic lupus	13	azathioprine	4 Years	cyclophosphamide E mycophenolate mofetil		PB		PB				Brazil	Type 1	Yes	Yes		No	PQTPB
1	Salvi S	2013	Clinical Rheumatology	Case-series	1	55	M	Rheumatoid arthritis		methotrexate + leflunomide										India
1	Salvi S	2013	Clinical Rheumatology	Case-series	2			Rheumatoid arthritis		methotrexate										India
24	Santos EAF	2013	JEADV	Case Report	1	63	F	Psoriasis	48	infliximab	8 months	methotrexate		PB	TT	PB				Brazil		Yes	No	No	No, Suspended before disease manifestation	PQTPB
11	Scollard DM	2006	Clinical infectious diseases	Case-series	2	76	F	Rheumatoid arthritis	11	Infliximabe	18 months	Leflunomida, Hidroxicloroquina, methotrexate	10 Years				Husband	1	No	USA	Type 1	corticosteroids	Yes	No	No, Suspended before disease manifestation	PQTMB	YEs		Yes		Infection
11	Scollard DM	2006	Clinical infectious diseases	Case-series	1	60	M		5	corticosteroid, methotrexate, hidroxicloroquina, Infliximabe	5 Years			MB	DD	MB	No		No	USA	Type 1	corticosteroid and methotrexate	Yes	No	No, Suspended before disease manifestation	PQTMB (Substituted DAPSONE for MINOCICLIN)	No		Yes	Yes	Reactivation
26	Sindhu B		Annals of IAL Mid-term Conference, Hyderabad	Case Report	1	45	F	Rheumatoid arthritis		methotrexate, corticosteroid, hidroxicloroquina	3 months			MB	BL	MB				India	Type 1		Yes	yes	No, Suspended before disease manifestation	PQTMB
27	Sobanko JF	2009	JAAD	Case Report	1	60	F	Rheumatoid arthritis	41	methotrexate, hidroxicloroquina, corticosteroid		NSAIDS e DMARD	41 Years	PB	TT	PB				Sri Lanka			Yes	No	No, Suspended before disease manifestation	rifampicina + dapsona		negative
5	Teixeira FM	2011	Journal of Clinical Rheumatology	Case Report	1	60	M	psoriasis arthritis	2	Infliximabe, methotrexate		corticosteroid, methotrexate								Brazil			Yes	No	No, Suspended before disease manifestation	PQTMB	Yes
17	Titton DC	2011	REVISTA BRAS REUMATOL	Longitudinal	1					Anti-TNF				PB	TT	PB				Brazil
28	Walis RS	2005	CID	Longitudinal	1					Infliximabe										USA

## Sheet: Longitudinal Studies
Art Number	Autor	Ano	Journal	TIPO	NUMBER OF CASES	TOTAL	COMPARATOR 1	NUMBER OF CASES COMPARATOR 1	TOTAL NUMBER COMPARATOR 1	COMPARATOR 2	NUMBER OF CASES COMPARATOR 2	TOTAL NUMBER COMPARATOR 2	TEMPO DE ACOMPANHAMENTO	Prevalência no período	Incidência por ano	FORMA	ASSOCIAÇÃO	CAUSA DA IMUNOSSUPRESSÃO	Most commonly used medications
6	Lopes VAP	2015	Lupus	COHORT	1	312							32	0.00320513	0.00010016	PROSPECTIVA	RISCO	Pacientes com LES Juvenil	Prednisone, hydroxychloroquine, cyclophosphamide, mycophenolate mofetil
10	Burmester G R	2016	Clinical and epidemiological research	RCT	1	1262	TCZ-SC 162 mg qw+placebo-IV q4w	0	631	TCZ-IV 8 mg/kg q4w +placebo-SC qw	1	631	2	0.00079239	0.0003962	PROSPECTIVA	RISCO RELATIVO	Rheumatoid arthritis	Tocilizumabe
17	Titton DC	2011	REVISTA BRAS REUMATOL	COHORT	1	1037							0.83	0.00096432	0.00116183	PROSPECTIVA	RISCO	rheumatic disease	Anti-TNF
28	Walis RS	2005	CID	COHORT	1	197000							4	5.07614e-06	1.69205e-06	PROSPECTIVA	Risco	Not clear	Infliximab
